# Supplementary material for: Heterogeneity of Staphylococcus epidermidis in prosthetic joint infections: time to reevaluate microbiological criteria?
Source: Eur J Clin Microbiol Infect Dis. 2021 Oct 2;41(1):87–97. doi: 10.1007/s10096-021-04352-w (PMC8732909; doi:10.1007/s10096-021-04352-w)
Supplement: Supplementary file 1 — Supplementary file1 (XLSX 30 KB) [file 10096_2021_4352_MOESM1_ESM.xlsx]

## Sheet: Blad1
Patient ID	Isolat number	BioProject ID	Genome size (bp)	# of contigs	Seq depth	N50	Date of primary surgury	Date of culture	time since surgery (days)	time between culture (days)	max no SNP within ST and host	ST	aac(6')-aph(2'')	aadD	blaZ	erm(C)	fosB	fusB	mecA	mph(C)	msr(A)	tet(K)	tet(L)	rpoB	gyrA	parC	parE	qacA	fusA	walK	folA	FUS S≥24 R<24	FOX S≥25 R<25	LIN S≥21 R<21	GEN S≥22 R<22	CLI S≥22 R<19	ERY S≥21 R<18	NOR S≥17 R<17	RIF S≥26 R<23	SXT S≥17 R<14	Sinus tract (0=no, 1=yes)	Intraoperative purulence (0=no, 1=yes)	Arthroplasty (0=knee, 1= hip, 2= sholder)
1	221	PRJEB44086	2527397	101	111.9	54527	1999-02-18	2009-02-19	3650	0	67	215	1	0	1	1	1	1	0	0	0	1	0	1	S84F	S80F,D84G	1	1	1	1	F99Y	R	S	S	R	R	R	R	S	R	0	1	1
1	222	PRJEB44086	2555352	135	158.0	34915	1999-02-18	2009-02-19	3650	0	68	215	1	0	1	0	1	1	1	0	0	1	0	1	S84F	S80F,D84G	1	1	1	1	F99Y	R	R	S	R	S	S	R	S	R	0	1	1
1	232	PRJEB44086	2535002	87	125.5	62408	1999-02-18	2009-02-19	3650	0	107	215	1	0	1	0	1	1	0	0	0	0	0	1	S84F	S80F,D84G	1	1	1	1	F99Y	R	S	S	R	S	S	R	S	R	0	1	1
1	233	PRJEB44086	2585780	96	122.2	62621	1999-02-18	2009-02-19	3650	0	84	215	1	0	1	0	1	1	1	0	0	1	0	1	S84F	S80F,D84G	1	1	1	1	F99Y	R	R	S	R	R	R	R	S	R	0	1	1
1	237	PRJEB44086	2537811	89	161.5	59909	1999-02-18	2009-02-19	3650	0	107	215	1	0	1	0	1	1	0	0	0	0	0	1	S84F	S80F,D84G	1	1	1	1	1	R	S	S	R	S	S	R	S	R	0	1	1
1	238	PRJEB44086	2571041	151	111.6	34504	1999-02-18	2009-02-19	3650	0	64	215	1	0	1	1	1	1	1	0	0	1	0	1	S84F	S80F,D84G	1	1	1	1	F99Y	R	R	S	R	R	R	R	S	R	0	1	1
1	239	PRJEB44086	2514137	112	117.6	42637	1999-02-18	2009-02-19	3650	0	67	215	1	0	1	1	1	1	0	0	0	0	0	1	S84F	S80F,D84G	1	1	1	1	F99Y	R	S	S	R	R	R	R	S	R	0	1	1
1	240	PRJEB44086	2366703	74	132.7	73101	1999-02-18	2009-02-19	3650	0	4794	59	0	0	0	0	1	0	0	0	0	0	0	1	1	1	1	1	1	1	1	R	S	S	S	S	S	S	S	S	0	1	1
2	223	PRJEB44086	2725861	78	159.9	71006	2007-10-23	2008-12-10	414	0	9	2	1	0	1	1	1	0	1	0	0	0	0	D471E,I527M	S84Y	S80F	1	1	1	1	1	S	R	S	R	R	R	R	R	R	0	0	1
2	224	PRJEB44086	2709112	82	149.3	51134	2007-10-23	2008-12-10	414	0	6	2	1	0	1	1	1	0	1	0	0	0	0	D471E,I527M	S84Y	S80F	1	1	1	1	1	S	R	S	R	R	R	R	R	R	0	0	1
2	225	PRJEB44086	2694513	156	108.4	32450	2007-10-23	2008-12-10	414	0	8	2	1	0	1	1	1	0	1	0	0	0	0	D471E,I527M	S84Y	S80F	1	1	1	1	F99Y	S	R	S	R	R	R	R	R	R	0	0	1
2	226	PRJEB44086	2716825	90	139.0	61684	2007-10-23	2008-12-10	414	0	9	2	1	0	1	1	1	0	1	0	0	0	0	D471E,I527M	S84Y	S80F	1	1	1	1	1	S	R	S	R	R	R	R	R	R	0	0	1
2	227	PRJEB44086	2698160	153	105.0	37833	2007-10-23	2008-12-10	414	0	6	2	1	0	1	1	1	0	1	0	0	0	0	D471E,I527M	S84Y	S80F	1	1	1	1	F99Y	S	R	S	R	R	R	R	R	R	0	0	1
2	228	PRJEB44086	2727736	67	162.5	80909	2007-10-23	2008-12-10	414	0	9	2	1	0	1	1	1	0	1	0	0	0	0	D471E,I527M	S84Y	S80F	1	1	1	1	1	S	R	S	R	R	R	R	R	R	0	0	1
2	229	PRJEB44086	2727179	74	145.0	70164	2007-10-23	2008-12-10	414	0	8	2	1	0	1	1	1	0	1	0	0	0	0	D471E,I527M	S84Y	S80F	1	1	1	1	F99Y	S	R	S	R	R	R	R	R	R	0	0	1
2	230	PRJEB44086	2711788	131	91.1	44297	2007-10-23	2008-12-10	414	0	6	2	1	0	1	1	1	0	1	0	0	0	0	D471E,I527M	S84Y	S80F	1	1	1	1	F99Y	S	R	S	R	R	R	R	R	R	0	0	1
2	231	PRJEB44086	2713955	116	98.3	42683	2007-10-23	2008-12-10	414	0	11	2	1	0	1	1	1	0	1	0	0	0	0	D471E,I527M	S84Y	S80F	1	1	1	1	F99Y	S	R	S	R	R	R	R	R	R	0	0	1
12	234	PRJEB44086	2625506	97	104.1	52157	2010-08-23	2010-11-09	78	0	1	2	1	0	1	1	1	0	1	0	0	0	0	D471E,I527M	S84F	S80F,D84Y	1	1	1	1	F99Y	S	R	S	R	R	R	R	R	R	0	1	1
12	235	PRJEB44086	2605792	122	106.5	47915	2010-08-23	2010-11-09	78	0	1	2	1	0	1	1	1	0	1	0	0	0	0	D471E,I527M	S84F	S80F,D84Y	1	1	1	1	F99Y	S	R	S	R	R	R	R	R	R	0	1	1
12	236	PRJEB44086	2427937	126	129.8	36596	2010-08-23	2010-11-09	78	0	3156	73	0	0	1	0	1	0	0	0	0	0	0	1	1	1	1	1	1	1	1	S	S	S	S	S	S	S	S	S	0	1	1
28	167	PRJEB44086	2452676	98	105.3	40344	2009-02-10	2009-12-09	302	0		2	0	0	1	1	1	0	1	0	0	0	0	1	S84F	1	D434V	0	1	1	F99Y	S	R	S	S	R	R	R	S	R	0	1	1
28	209	PRJEB44086	2477921	77	111.1	57867	2009-02-10	2011-05-11	820	518	12	2	1	0	1	1	1	0	1	0	0	0	0	1	S84F	1	D434V	1	1	1	1	R	R	S	R	R	R	R	S	R	0	1	1
37	193	PRJEB44086	2587677	75	137.5	64098	2008-05-05	2011-03-03	1032	0	2	2	1	0	1	1	1	0	0	0	0	0	0	D471E,I527M	S84F	S80F	1	1	1	1	F99Y	S	S	S	R	R	R	R	R	R	0	1	2
37	194	PRJEB44086	2396599	50	186.1	82257	2008-05-05	2011-03-03	1032	0	6652	152	0	0	0	0	1	0	0	0	0	0	0	1	1	1	1	1	1	1	1	S	S	S	S	S	S	S	S	S	0	1	2
37	195	PRJEB44086	2688747	78	153.2	70392	2008-05-05	2011-03-03	1032	0	2	2	1	1	1	0	1	0	1	0	0	0	0	D471E,I527M	S84F	S80F	1	1	1	1	F99Y	S	R	S	R	S	S	R	R	R	0	1	2
37	196	PRJEB44086	2579348	106	148.2	56557	2008-05-05	2011-03-03	1032	0	5561	215	1	0	1	1	1	1	1	0	0	0	0	1	S84F	S80F,D84G	1	1	1	1	F99Y	R	R	S	R	R	R	R	S	R	0	1	2
37	197	PRJEB44086	2686027	86	104.3	62944	2008-05-05	2011-03-03	1032	0	2	2	1	1	1	0	1	0	1	0	0	0	0	D471E,I527M	S84F	S80F	1	1	1	1	F99Y	S	R	S	R	S	S	R	R	R	0	1	2
37	198	PRJEB44086	2505481	87	105.8	48230	2008-05-05	2011-03-03	1032	0	6652	961	0	0	0	0	1	0	0	0	0	0	0	1	1	1	1	1	1	1	1	S	S	S	S	S	S	S	S	S	0	1	2
40	168	PRJEB44086	2576161	112	71.9	44226	2005-06-13	2010-06-15	1828	0	64	215	1	0	1	0	1	1	1	0	0	1	0	1	S84F	S80F,D84G	1	1	1	1	F99Y	R	R	S	R	S	S	R	S	R	0	1	1
40	169	PRJEB44086	2560896	84	99.6	69375	2005-06-13	2010-06-15	1828	0	62	215	1	0	1	0	1	1	1	0	0	1	0	1	S84F	S80F,D84G	1	1	1	1	F99Y	R	R	S	R	S	S	R	S	R	0	1	1
40	170	PRJEB44086	2573688	99	94.0	60510	2005-06-13	2010-06-15	1828	0	62	215	1	0	1	1	1	1	1	0	0	1	0	1	S84F	S80F,D84G	1	1	1	1	F99Y	R	R	S	R	S	S	R	S	R	0	1	1
40	179	PRJEB44086	2543727	87	190.1	58831	2005-06-13	2010-06-15	1828	0	64	215	1	0	1	1	1	1	0	0	0	1	0	1	S84F	S80F,D84G	1	1	1	1	F99Y	R	S	S	R	R	R	R	S	R	0	1	1
42	171	PRJEB44086	2581353	70	127.8	57965	2010-03-05	2010-08-10	158	0	5	188	1	0	1	1	1	1	1	0	0	1	0	1	S84Y	S80F	1	1	1	1	F99Y	R	R	S	R	R	R	R	S	R	0	1	0
42	187	PRJEB44086	2576715	72	126.1	69381	2010-03-05	2011-01-19	320	162	9	188	1	0	1	1	1	1	1	0	0	0	0	1	S84Y	S80F	1	1	1	1	F99Y	R	R	S	R	R	R	R	S	R	0	1	0
42	188	PRJEB44086	2572691	87	148.2	53639	2010-03-05	2011-01-19	320	162	9	188	1	0	1	0	1	1	1	0	0	1	0	1	S84Y	S80F	1	1	1	1	F99Y	R	R	S	R	S	S	R	S	R	0	1	0
42	192	PRJEB44086	2574851	81	123.5	63359	2010-03-05	2011-01-19	320	162	9	188	1	0	1	1	1	1	1	0	0	0	0	1	S84Y	S80F	1	1	1	1	F99Y	R	R	S	R	R	R	R	S	R	0	1	0
43	172	PRJEB44086	2614918	342	139.0	11933	2010-04-15	2010-05-19	34	0	32	2	1	1	1	0	1	0	1	0	0	0	0	1	S84F	1	1	1	1	1	F99Y	S	R	S	R	R	R	R	S	R	0	1	0
43	173	PRJEB44086	2698372	130	104.1	42718	2010-04-15	2010-05-19	34	0	32	2	1	1	1	0	1	0	1	0	0	0	0	1	S84F	1	1	1	1	1	F99Y	S	R	S	R	S	S	R	S	R	0	1	0
43	174	PRJEB44086	2696616	152	145.2	33871	2010-04-15	2010-05-19	34	0	32	2	1	1	1	1	1	0	1	0	0	0	0	1	S84F	1	1	1	1	1	F99Y	S	R	S	R	R	R	R	S	R	0	1	0
43	175	PRJEB44086	2750049	106	143.0	51442	2010-04-15	2010-05-19	34	0	34	2	1	1	1	1	1	0	1	0	0	0	0	1	S84F	1	1	1	1	1	F99Y	S	R	S	R	R	R	R	S	R	0	1	0
43	206	PRJEB44086	2675419	95	106.9	53645	2010-04-15	2011-03-23	342	308	34	2	1	1	1	1	1	0	1	0	0	0	0	1	S84F	1	1	0	1	1	F99Y	S	R	S	R	R	R	R	S	R	0	1	0
46	176	PRJEB44086	2460984	79	166.3	58113	2010-05-05	2010-06-09	35	0	9	89	1	0	1	0	1	0	0	0	0	0	0	1	1	1	1	1	1	1	1	S	S	S	R	S	S	S	S	S	0	1	1
46	177	PRJEB44086	2436787	63	199.4	82463	2010-05-05	2010-06-09	35	0	9	89	1	0	1	0	1	0	0	0	0	0	0	1	1	1	1	1	1	1	1	S	S	S	R	S	S	S	S	S	0	1	1
47	214	PRJEB44086	2490205	44	157.2	91465	2010-10-11	2011-06-13	245	0	0	2	1	0	1	1	1	0	1	0	0	0	0	1	S84F	1	D434V	1	1	1	F99Y	S	R	S	R	R	R	R	S	R	0	1	1
47	219	PRJEB44086	2487944	62	139.1	78527	2010-10-11	2011-06-13	245	0	0	2	1	0	1	1	1	0	1	0	0	0	0	1	S84F	1	D434V	1	1	1	1	S	R	S	R	R	R	R	S	R	0	1	1
49	211	PRJEB44086	2290061	80	156.9	51954	2009-02-02	2011-06-13	861	0	9	965	1	0	0	0	0	0	1	0	0	0	0	1	1	1	1	1	1	1	1	S	R	S	R	S	S	S	S	S	0	1	0
49	212	PRJEB44086	2286842	71	169.1	54182	2009-02-02	2011-06-13	861	0	7	965	1	0	0	0	0	0	1	0	0	0	0	1	1	1	1	1	1	1	1	R	R	S	R	S	R	S	S	S	0	1	0
49	213	PRJEB44086	2233542	72	131.0	51180	2009-02-02	2011-06-13	861	0	7	965	1	0	0	0	0	0	1	0	0	0	0	1	1	1	1	1	1	1	1	S	R	S	R	S	S	S	S	S	0	1	0
49	215	PRJEB44086	2273740	64	165.3	81486	2009-02-02	2011-06-13	861	0	9	965	1	0	0	0	0	0	1	0	0	0	0	1	1	1	1	1	1	1	1	S	R	S	R	S	S	S	S	S	0	1	0
49	216	PRJEB44086	2268653	59	133.5	77108	2009-02-02	2011-06-13	861	0	9	965	1	0	0	0	0	0	1	0	0	0	0	1	1	1	1	1	1	1	1	S	R	S	R	S	S	S	S	S	0	1	0
49	217	PRJEB44086	2323902	62	148.4	81486	2009-02-02	2011-06-13	861	0	8	965	1	0	1	0	0	0	1	1	1	1	0	1	1	1	1	1	1	1	1	S	R	S	R	S	R	S	S	S	0	1	0
49	218	PRJEB44086	2288649	63	187.3	85627	2009-02-02	2011-06-13	861	0	7	965	1	0	0	0	0	0	1	0	0	0	0	1	1	1	1	1	1	1	1	S	R	S	R	S	S	S	S	S	0	1	0
50	182	PRJEB44086	2577994	107	151.7	52931	2010-07-07	2010-10-22	107	0	60	434	1	0	1	1	1	1	1	0	0	1	0	H481N	S84F	S80F,D84G	1	1	1	1	F99Y	R	R	S	R	R	R	R	R	R	1	1	1
50	183	PRJEB44086	2603490	80	190.6	74393	2010-07-07	2010-10-22	107	0	60	215	1	0	1	0	1	1	1	0	0	0	0	1	S84F	S80F,D84G	1	1	1	1	F99Y	R	R	S	R	R	R	R	S	R	1	1	1
54	199	PRJEB44086	2391107	78	111.9	56545	2011-02-11	2011-03-03	20	0	29561	225	0	0	0	0	1	0	0	0	0	0	0	1	1	1	1	1	1	1	1	S	S	S	S	S	S	S	S	S	0	1	0
54	200	PRJEB44086	2580950	76	97.9	72199	2011-02-11	2011-03-03	20	0	1	434	1	0	1	0	1	1	1	0	0	1	0	H481N	S84F	S80F,D84G	1	1	1	1	F99Y	R	R	S	R	R	R	R	R	R	0	1	0
54	201	PRJEB44086	2423118	72	112.9	58412	2011-02-11	2011-03-03	20	0	29044	964	0	0	1	0	1	0	0	0	0	0	0	1	1	1	1	1	1	1	1	S	S	S	S	S	S	S	S	S	0	1	0
54	202	PRJEB44086	2551008	254	154.2	16182	2011-02-11	2011-03-03	20	0	1	434	1	0	1	1	1	1	1	0	0	1	0	H481N	S84F	S80F,D84G	1	1	1	1	F99Y	R	R	S	R	R	R	R	R	R	0	1	0
54	203	PRJEB44086	2369292	33	141.0	143529	2011-02-11	2011-03-03	20	0	15137	962	0	0	0	0	1	0	0	0	0	0	0	1	1	1	N404S	1	1	1	1	S	S	S	S	S	S	S	S	S	0	1	0
54	204	PRJEB44086	2583799	78	127.9	82463	2011-02-11	2011-03-03	20	0	1	434	1	0	1	1	1	1	1	0	0	1	0	H481N	S84F	S80F,D84G	1	1	1	1	F99Y	R	R	S	R	R	R	R	R	R	0	1	0
54	205	PRJEB44086	2545984	78	131.5	74222	2011-02-11	2011-03-03	20	0	29561	723	0	0	0	0	1	0	0	0	0	0	0	1	1	1	N404S	1	1	1	1	S	S	S	R	S	S	S	S	S	0	1	0
56	184	PRJEB44086	2682153	144	119.4	34942	2009-10-06	2010-12-06	426	0	4	2	1	1	1	0	1	0	1	0	0	0	0	D471E,I527M	S84F	S80F	1	1	1	1	F99Y	S	R	S	R	S	S	R	R	R	0	1	1
56	185	PRJEB44086	2698159	110	146.8	38905	2009-10-06	2010-12-06	426	0	4	2	1	1	1	1	1	0	1	0	0	0	0	D471E,I527M	S84F	S80F	1	1	1	1	1	S	R	S	R	R	R	R	R	R	0	1	1
56	186	PRJEB44086	2706673	73	138.0	75266	2009-10-06	2010-12-06	426	0	4	2	1	1	1	0	1	0	1	0	0	0	0	D471E,I527M	S84F	S80F	1	1	1	1	F99Y	S	R	S	R	S	S	R	R	R	0	1	1
58	207	PRJEB44086	2475894	75	131.3	57416	2011-04-08	2011-04-29	21	0	66	2	1	0	1	1	1	0	1	0	0	0	0	1	S84F	1	D434V	1	1	1	1	S	R	S	R	R	R	R	S	R	0	1	0
58	208	PRJEB44086	2487831	49	159.1	89215	2011-04-08	2011-05-12	34	13	66	2	1	0	1	1	1	0	1	0	0	0	0	S486F	S84F	1	D434V	1	1	1	1	S	R	S	R	R	R	R	R	R	0	1	0
58	220	PRJEB44086	2576760	86	133.5	55278	2011-04-08	2011-06-22	75	54	205	188	1	0	1	0	1	1	1	0	0	1	0	S486Y	S84Y	S80F	1	1	1	1	F99Y	R	R	S	R	R	R	R	R	R	0	1	0
60	190	PRJEB44086	2467217	77	129.4	60448	2010-12-06	2011-01-22	47	0	4993	86	0	0	0	0	1	0	0	0	0	0	0	1	1	1	1	1	1	1	1	S	S	S	R	S	S	S	R	S	0	1	0
60	191	PRJEB44086	2441343	54	186.8	83427	2010-12-06	2011-01-22	47	0	4993	5	0	0	1	0	1	0	0	1	1	0	0	1	1	1	1	1	1	1	1	S	S	S	R	S	R	S	S	S	0	1	0
